# Supplementary material for: Early Trypanosoma cruzi Infection Triggers mTORC1-Mediated Respiration Increase and Mitochondrial Biogenesis in Human Primary Cardiomyocytes
Source: Front Microbiol. 2018 Aug 16;9:1889. doi: 10.3389/fmicb.2018.01889 (PMC6106620; doi:10.3389/fmicb.2018.01889)
Supplement: TABLE S2 — Microarray differentially expressed genes. [file Table_2.XLS]

## Sheet: Hoja1
			Supplementary Table 2
Cardiomyocytes
p≤0,01	Fc≥2
GeneSymbol	0 h (I vs C)	3 h (I vs C)	6 h (I vs C)	12 h (I vs C)	Description
FLJ44715	90.115	114.035	222	417.499	Homo sapiens cDNA FLJ44715 fis, clone BRACE3021430, [AK126671]
DICER1	72.4692	124.054	76.706	144.666	Homo sapiens dicer 1, ribonuclease type III (DICER1), transcript variant 1, mRNA [NM_177438]
SMUG1	56.5832	45.2861	60.7111	38.1105	Homo sapiens cDNA FLJ34149 fis, clone FCBBF3012588, highly similar to Homo sapiens single-strand selective monofunctional uracil DNA glycosylase mRNA, [AK091468]
LOC100130691	51.0347	52.6666	57.7067	41.9453	Homo sapiens hypothetical LOC100130691 (LOC100130691), non-coding RNA [NR_026966]
PMS2	40.9808	45.5996	25.7316	27.7598	Homo sapiens PMS2 postmeiotic segregation increased 2 (S, cerevisiae) (PMS2), transcript variant 1, mRNA [NM_000535]
ATP5E	40.0998	31.4101	31.0708	24.1278	Homo sapiens ATP synthase, H+ transporting, mitochondrial F1 complex, epsilon subunit (ATP5E), nuclear gene encoding mitochondrial protein, mRNA [NM_006886]
CYP4F11	39.241	77.5465	78.15	57.6463	Homo sapiens cytochrome P450, family 4, subfamily F, polypeptide 11 (CYP4F11), transcript variant 1, mRNA [NM_021187]
TUBA1B	38.2878	43.019	27.2283	33.915	Homo sapiens tubulin, alpha 1b (TUBA1B), mRNA [NM_006082]
TUBA1C	34.4942	20.2359	21.4556	24.2212	Homo sapiens tubulin, alpha 1c (TUBA1C), mRNA [NM_032704]
POLR2J2	34.1691	22.6101	12.1011	35.0729	Homo sapiens polymerase (RNA) II (DNA directed) polypeptide J2 (POLR2J2), mRNA [NM_032959]
RGR	32.6783	38.2222	33.1565	71.2493	retinal G protein coupled receptor [Source:HGNC Symbol
UCHL1	32.0604	40.402	33.8974	45.0102	Homo sapiens ubiquitin carboxyl-terminal esterase L1 (ubiquitin thiolesterase) (UCHL1), mRNA [NM_004181]
PRDX6	31.6873	14.0958	18.4435	20.9549	Homo sapiens peroxiredoxin 6 (PRDX6), mRNA [NM_004905]
STATH	28.8804	23.1524	18.1353	19.8741	Homo sapiens statherin (STATH), transcript variant 1, mRNA [NM_003154]
PRKG1	28.6508	21.6776	38.9111	23.8223	Human mRNA for type I beta cGMP-dependent protein kinase (EC 2,7,1,37), [Y07512]
RPS10	28.223	22.4384	15.3826	17.5536	Homo sapiens ribosomal protein S10 (RPS10), transcript variant 2, mRNA [NM_001014]
PABPC1	25.9709	32.1213	12.9035	28.8962	Homo sapiens poly(A) binding protein, cytoplasmic 1 (PABPC1), mRNA [NM_002568]
	25.2546	24.8662	22.5005	3.92505	BX115853 Soares_testis_NHT Homo sapiens cDNA clone IMAGp998J141795, mRNA sequence [BX115853]
RDH13	24.6818	36.0093	27.5513	69.0459	Homo sapiens retinol dehydrogenase 13 (all-trans/9-cis) (RDH13), nuclear gene encoding mitochondrial protein, transcript variant 2, mRNA [NM_138412]
CD96	24.5826	15.9868	54.552	18.4323	Homo sapiens CD96 molecule (CD96), transcript variant 1, mRNA [NM_198196]
BRI3	23.0761	22.6811	22.4026	35.5275	Homo sapiens brain protein I3 (BRI3), transcript variant 1, mRNA [NM_015379]
RPS15A	22.1947	21.8425	11.8292	15.359	Homo sapiens ribosomal protein S15a, mRNA (cDNA clone MGC:2466 IMAGE:2967511), complete cds, [BC001697]
ANXA2	21.9316	33.841	17.1029	30.379	Homo sapiens annexin A2 (ANXA2), transcript variant 2, mRNA [NM_001002857]
RSPH9	20.8455	19.1948	27.0937	16.1978	radial spoke head 9 homolog (Chlamydomonas) [Source:HGNC Symbol
LOC283174	20.7329	32.8929	22.2991	20.2255	Homo sapiens hypothetical LOC283174 (LOC283174), non-coding RNA [NR_024344]
RPS26	20.6996	10.877	21.9003	18.3795	Homo sapiens ribosomal protein S26 (RPS26), mRNA [NM_001029]
ATF4	20.5085	20.0081	22.0404	22.54	Homo sapiens activating transcription factor 4 (tax-responsive enhancer element B67) (ATF4), transcript variant 1, mRNA [NM_001675]
RPS17	20.4031	7.33744	26.883	17.3622	Homo sapiens ribosomal protein S17 (RPS17), mRNA [NM_001021]
HNRNPR	19.9669	25.4399	31.7793	24.9088	heterogeneous nuclear ribonucleoprotein R [Source:HGNC Symbol
	19.3288	7.24615	19.9726	16.0673	RL37_HUMAN (P61927) 60S ribosomal protein L37 (G1,16), complete [THC2567111]
PP12613	18.5465	11.7728	34.4214	35.9219	Homo sapiens hypothetical LOC100192379 (PP12613), non-coding RNA [NR_024365]
PPIA	18.3747	6.72425	17.8855	19.1985	Homo sapiens peptidylprolyl isomerase A (cyclophilin A) (PPIA), mRNA [NM_021130]
TUBB6	17.2289	18.2585	15.2073	18.7668	Homo sapiens tubulin, beta 6 (TUBB6), mRNA [NM_032525]
FBL	17.1569	11.4062	13.0855	15.0929	Homo sapiens fibrillarin (FBL), mRNA [NM_001436]
ZNF2	17.0663	23.3995	9.56702	15.973	Homo sapiens zinc finger protein 2 (ZNF2), transcript variant 1, mRNA [NM_021088]
RPS13	16.9852	13.3983	12.6983	15.8971	Homo sapiens ribosomal protein S13 (RPS13), mRNA [NM_001017]
SLC9A6	16.8357	18.115	21.6872	13.1212	Homo sapiens solute carrier family 9 (sodium/hydrogen exchanger), member 6 (SLC9A6), transcript variant 1, mRNA [NM_001042537]
ASNS	16.6979	28.9892	15.3322	8.06642	Homo sapiens asparagine synthetase (glutamine-hydrolyzing) (ASNS), transcript variant 2, mRNA [NM_001673]
PTX3	15.6102	6.61197	14.7813	10.4615	Homo sapiens pentraxin 3, long (PTX3), mRNA [NM_002852]
RPL14	15.6017	5.28164	6.00691	8.33961	Homo sapiens ribosomal protein L14 (RPL14), transcript variant 1, mRNA [NM_001034996]
RPL37	15.4117	6.84297	13.7077	14.3595	Homo sapiens ribosomal protein L37 (RPL37), mRNA [NM_000997]
PPIAL4A	14.946	8.16323	26.2759	19.255	Homo sapiens peptidylprolyl isomerase A (cyclophilin A)-like 4A (PPIAL4A), mRNA [NM_178230]
AQP1	14.3307	4.42815	6.82084	10.2727	Homo sapiens aquaporin 1 (Colton blood group) (AQP1), transcript variant 1, mRNA [NM_198098]
	13.855	9.36168	18.7744	11.9843	LY86 antisense RNA 1 (non-protein coding) [Source:HGNC Symbol
	13.6951	7.99544	7.14327	9.85611	Q80V08_MOUSE (Q80V08) Rpl17 protein (Fragment), partial (94%) [THC2554858]
RPL7	13.417	5.08984	6.08456	8.06337	Homo sapiens ribosomal protein L7 (RPL7), mRNA [NM_000971]
ATP6	13.3839	6.08077	6.16181	8.54433	mitochondrially encoded ATP synthase 6 [Source:HGNC Symbol
NCL	13.1169	18.9348	4.23318	16.9661	Homo sapiens nucleolin (NCL), mRNA [NM_005381]
SCN4A	12.9911	4.63365	8.63242	3.49877	Homo sapiens sodium channel, voltage-gated, type IV, alpha subunit (SCN4A), mRNA [NM_000334]
MGC42157	12.9102	9.66697	13.962	19.1169	Homo sapiens cDNA clone IMAGE:4799398, [BC030111]
HLA-C	12.8574	8.51608	8.87219	14.7605	Homo sapiens major histocompatibility complex, class I, C (HLA-C), transcript variant 1, mRNA [NM_002117]
COL11A2	12.8264	21.2752	10.7221	24.1216	Homo sapiens collagen, type XI, alpha 2 (COL11A2), transcript variant 1, mRNA [NM_080680]
LILRB3	12.7452	14.4445	7.50868	3.63804	Homo sapiens leukocyte immunoglobulin-like receptor, subfamily B (with TM and ITIM domains), member 3 (LILRB3), transcript variant 2, mRNA [NM_006864]
UBC	12.6966	7.26993	5.98734	8.50515	Homo sapiens ubiquitin C (UBC), mRNA [NM_021009]
MT2A	12.5918	10.4272	9.93629	9.3121	Homo sapiens metallothionein 2A (MT2A), mRNA [NM_005953]
A1BG	12.3701	18.5976	8.41561	11.3459	Homo sapiens cDNA FLJ31639 fis, clone NT2RI2003655, weakly similar to ZINC FINGER PROTEIN 195, [AK056201]
ANXA1	12.3209	13.8587	8.74344	16.4661	Homo sapiens annexin A1 (ANXA1), mRNA [NM_000700]
RPL17	12.2842	16.4741	8.77527	14.2957	Homo sapiens ribosomal protein L17 (RPL17), transcript variant 1, mRNA [NM_000985]
MT2A	12.1641	2.70875	2.13187	4.47894	Homo sapiens metallothionein 2A (MT2A), mRNA [NM_005953]
ZNF713	12.0289	9.28546	7.25486	13.6022	Homo sapiens zinc finger protein 713 (ZNF713), mRNA [NM_182633]
PPID	11.8572	6.76664	7.95541	11.4688	Homo sapiens peptidylprolyl isomerase D (PPID), mRNA [NM_005038]
RPS7P5	11.6823	3.0966	11.5267	14.1965	Homo sapiens ribosomal protein S7 pseudogene 5 (RPS7P5), non-coding RNA [NR_036695]
LDHB	11.6522	12.9925	7.45443	4.01496	Homo sapiens lactate dehydrogenase B (LDHB), transcript variant 1, mRNA [NM_002300]
TMEM79	11.5425	7.52112	5.67986	2.42704	Homo sapiens transmembrane protein 79 (TMEM79), transcript variant 1, mRNA [NM_032323]
LIN7C	11.4151	9.50486	8.64323	2.13767	Homo sapiens lin-7 homolog C (C, elegans) (LIN7C), mRNA [NM_018362]
RPS29	11.0104	6.38573	4.01114	7.8097	Homo sapiens ribosomal protein S29 (RPS29), transcript variant 1, mRNA [NM_001032]
RPS10	10.9182	7.952	14.8261	18.996	Homo sapiens ribosomal protein S10 (RPS10), transcript variant 2, mRNA [NM_001014]
	10.8567	3.86273	3.89015	6.1977	thymosin-like 4 (pseudogene) [Source:HGNC Symbol
INHBA	10.7133	9.62845	8.36896	2.57852	Homo sapiens inhibin, beta A (INHBA), mRNA [NM_002192]
TOMM7	10.2461	11.3144	6.02364	8.06853	Homo sapiens translocase of outer mitochondrial membrane 7 homolog (yeast) (TOMM7), nuclear gene encoding mitochondrial protein, mRNA [NM_019059]
YWHAQ	10.233	13.8808	5.87056	10.7751	Homo sapiens tyrosine 3-monooxygenase/tryptophan 5-monooxygenase activation protein, theta polypeptide (YWHAQ), mRNA [NM_006826]
EIF3H	10.1586	13.5453	7.67976	8.85153	Homo sapiens eukaryotic translation initiation factor 3, subunit H (EIF3H), mRNA [NM_003756]
VHL	10.1229	5.75976	6.04398	11.3555	Homo sapiens von Hippel-Lindau tumor suppressor (VHL), transcript variant 1, mRNA [NM_000551]
SLC18A2	10.0572	13.3649	7.99031	3.81751	Homo sapiens solute carrier family 18 (vesicular monoamine), member 2 (SLC18A2), mRNA [NM_003054]
NACAP1	9.93318	11.6099	6.59538	7.88956	Homo sapiens nascent-polypeptide-associated complex alpha polypeptide pseudogene 1 (NACAP1), non-coding RNA [NR_002182]
SSR2	9.78979	10.4705	8.72619	8.80261	Homo sapiens signal sequence receptor, beta (translocon-associated protein beta) (SSR2), mRNA [NM_003145]
CLN3	9.62249	6.24824	6.44573	1.03326	ceroid-lipofuscinosis, neuronal 3 [Source:HGNC Symbol
FTH1	9.44819	6.83855	14.5498	11.9803	Homo sapiens ferritin, heavy polypeptide 1 (FTH1), mRNA [NM_002032]
SHISA5	9.39747	8.05117	6.89168	9.29797	Homo sapiens shisa homolog 5 (Xenopus laevis) (SHISA5), mRNA [NM_016479]
PCSK6	9.35292	25.3167	3.51458	5.06552	Homo sapiens proprotein convertase subtilisin/kexin type 6 (PCSK6), transcript variant 3, mRNA [NM_138322]
NDUFB4	9.22936	3.19207	4.79469	7.70934	Homo sapiens NADH dehydrogenase (ubiquinone) 1 beta subcomplex, 4, 15kDa (NDUFB4), nuclear gene encoding mitochondrial protein, transcript variant 1, mRNA [NM_004547]
HSPA8	9.16943	5.05642	5.89703	12.3543	Homo sapiens heat shock 70kDa protein 8 (HSPA8), transcript variant 1, mRNA [NM_006597]
PRSS36	9.14273	7.75983	8.90469	10.3392	Homo sapiens protease, serine, 36 (PRSS36), mRNA [NM_173502]
HNRNPA1	8.90498	10.6902	7.21782	10.9091	Homo sapiens heterogeneous nuclear ribonucleoprotein A1 (HNRNPA1), transcript variant 2, mRNA [NM_031157]
EIF3D	8.77754	10.8804	7.1837	8.24612	Homo sapiens eukaryotic translation initiation factor 3, subunit D (EIF3D), mRNA [NM_003753]
FUT6	8.64949	6.31397	3.54211	8.86133	Human alpha (1,3) fucosyltransferase (FUT6) mRNA, major transcript I, complete cds, [U27333]
	8.57911	11.2067	10.2292	14.4558	Homo sapiens mRNA for FLJ00396 protein, [AK090474]
PPIA	8.57361	6.73925	10.9243	11.8688	Homo sapiens peptidylprolyl isomerase A (cyclophilin A) (PPIA), mRNA [NM_021130]
RPL39	8.4995	10.9882	6.63197	7.68494	Homo sapiens ribosomal protein L39 (RPL39), mRNA [NM_001000]
TBX1	8.45158	9.23213	8.96627	8.98303	Homo sapiens T-box 1 (TBX1), transcript variant C, mRNA [NM_080647]
TOMM7	8.42428	3.39651	6.1081	6.88205	Homo sapiens translocase of outer mitochondrial membrane 7 homolog (yeast) (TOMM7), nuclear gene encoding mitochondrial protein, mRNA [NM_019059]
DBI	8.41921	6.65009	3.34992	6.74077	Homo sapiens diazepam binding inhibitor (GABA receptor modulator, acyl-CoA binding protein) (DBI), transcript variant 1, mRNA [NM_020548]
CDV3	8.31962	6.31261	2.2986	1.66577	Homo sapiens CDV3 homolog (mouse) (CDV3), transcript variant 2, mRNA [NM_017548]
CEACAM5	8.17521	4.9918	3.73422	6.59851	Homo sapiens carcinoembryonic antigen-related cell adhesion molecule 5 (CEACAM5), mRNA [NM_004363]
	8.16938	4.06788	5.38502	6.1415	full-length cDNA clone CS0DC002YJ17 of Neuroblastoma Cot 25-normalized of Homo sapiens (human), [CR593048]
	8.12477	5.31891	13.0758	9.27634	Homo sapiens clone 666 unknown mRNA, partial sequence, [AF091089]
AKR1B10	8.08627	5.57728	7.20923	14.1448	Homo sapiens aldo-keto reductase family 1, member B10 (aldose reductase) (AKR1B10), mRNA [NM_020299]
CYB5R3	8.02275	13.6525	8.08727	9.48277	Homo sapiens cytochrome b5 reductase 3 (CYB5R3), transcript variant 2, mRNA [NM_007326]
AKR1B10	7.92343	13.6431	9.59197	19.9954	Homo sapiens aldo-keto reductase family 1, member B10 (aldose reductase) (AKR1B10), mRNA [NM_020299]
MDH2	7.86818	10.2105	6.54882	10.6588	Homo sapiens malate dehydrogenase 2, NAD (mitochondrial) (MDH2), nuclear gene encoding mitochondrial protein, mRNA [NM_005918]
RSPH6A	7.84906	8.06663	5.24306	9.06625	Homo sapiens radial spoke head 6 homolog A (Chlamydomonas) (RSPH6A), mRNA [NM_030785]
GBP6	7.79215	6.62157	6.83969	10.3878	Homo sapiens guanylate binding protein family, member 6 (GBP6), mRNA [NM_198460]
	7.69298	7.21679	3.33062	7.68953	Homo sapiens neuronal thread protein AD7c-NTP mRNA, complete cds, [AF010144]
RPL35	7.6603	9.25118	8.08308	11.344	Homo sapiens ribosomal protein L35 (RPL35), mRNA [NM_007209]
NCRNA00246A	7.57053	4.91765	11.0228	8.75785	Homo sapiens non-protein coding RNA 246A (NCRNA00246A), non-coding RNA [NR_026595]
ATP5E	7.5638	3.79456	5.24804	4.99045	Homo sapiens ATP synthase, H+ transporting, mitochondrial F1 complex, epsilon subunit (ATP5E), nuclear gene encoding mitochondrial protein, mRNA [NM_006886]
SLC27A1	7.54151	4.7896	6.36427	12.4586	Homo sapiens solute carrier family 27 (fatty acid transporter), member 1 (SLC27A1), mRNA [NM_198580]
IL4R	7.40382	2.17436	2.90891	1.14456	Homo sapiens interleukin 4 receptor (IL4R), transcript variant 1, mRNA [NM_000418]
CYP3A5	7.32932	8.59322	5.20823	4.65313	Homo sapiens cytochrome P450, family 3, subfamily A, polypeptide 5 (CYP3A5), transcript variant 1, mRNA [NM_000777]
HMGB3	7.22154	5.14694	3.54327	2.18524	Homo sapiens high mobility group box 3 (HMGB3), mRNA [NM_005342]
CREB3L3	7.11446	8.4182	8.99925	11.0313	Homo sapiens cAMP responsive element binding protein 3-like 3 (CREB3L3), mRNA [NM_032607]
	7.05696	4.53992	3.76214	2.61221	Homo sapiens hypothetical protein LOC83459, mRNA (cDNA clone IMAGE:6480507), [BC090061]
RRP1	6.98288	6.417	3.08747	6.96758	Homo sapiens ribosomal RNA processing 1 homolog (S, cerevisiae) (RRP1), mRNA [NM_003683]
TCL6	6.97465	9.1586	6.01197	4.38094	Homo sapiens T-cell leukemia/lymphoma 6 (non-protein coding) (TCL6), non-coding RNA [NR_028288]
RPL29	6.92429	11.4053	4.08505	16.6819	Homo sapiens ribosomal protein L29 (RPL29), mRNA [NM_000992]
RPS2	6.91501	4.56933	4.0288	4.38661	Homo sapiens ribosomal protein S2 (RPS2), mRNA [NM_002952]
RPL36	6.87296	5.93621	7.23378	9.16208	Homo sapiens ribosomal protein L36 (RPL36), transcript variant 2, mRNA [NM_015414]
NOP16	6.82684	4.28694	3.60927	8.0511	NOP16 nucleolar protein homolog (yeast) [Source:HGNC Symbol
CCT2	6.75713	4.1608	1.79588	4.30351	Homo sapiens chaperonin containing TCP1, subunit 2 (beta) (CCT2), transcript variant 1, mRNA [NM_006431]
	6.73564	4.6775	5.64705	4.09225	BX095774 NCI_CGAP_Kid5 Homo sapiens cDNA clone IMAGp998L174695, mRNA sequence [BX095774]
LOC100505974	6.73164	19.0492	28.35	20.5587	PREDICTED: Homo sapiens hypothetical LOC100505974 (LOC100505974), partial miscRNA [XR_109690]
MT1L	6.72176	2.73217	4.61317	5.65341	Homo sapiens metallothionein 1L (gene/pseudogene) (MT1L), non-coding RNA [NR_001447]
CAPN2	6.71283	7.56755	7.49406	12.3554	Homo sapiens calpain 2, (m/II) large subunit (CAPN2), transcript variant 1, mRNA [NM_001748]
RPS7	6.7064	6.99704	4.35862	8.58071	Homo sapiens ribosomal protein S7 (RPS7), mRNA [NM_001011]
HSBP1	6.62734	1.54412	3.41645	2.53731	Homo sapiens heat shock factor binding protein 1 (HSBP1), mRNA [NM_001537]
HBM	6.3921	6.81779	7.68711	9.15467	Homo sapiens hemoglobin, mu (HBM), mRNA [NM_001003938]
RPS6	6.35494	2.51609	2.21598	4.94408	Homo sapiens ribosomal protein S6 (RPS6), mRNA [NM_001010]
GAS5	6.32971	2.40013	5.87612	2.46321	Homo sapiens growth arrest-specific 5 (non-protein coding) (GAS5), non-coding RNA [NR_002578]
HNRNPF	6.2928	3.5488	5.55997	5.50729	Homo sapiens heterogeneous nuclear ribonucleoprotein F (HNRNPF), transcript variant 3, mRNA [NM_004966]
	6.28157	4.19294	4.58359	7.54836	Homo sapiens cDNA FLJ27420 fis, clone WMC07143, [AK130930]
TALDO1	6.27722	9.90431	4.76465	8.34564	Homo sapiens transaldolase 1 (TALDO1), mRNA [NM_006755]
NTF3	6.26211	4.62076	4.69604	2.87028	neurotrophin 3 [Source:HGNC Symbol
SNRPC	6.20168	2.78233	2.86907	2.81162	Homo sapiens small nuclear ribonucleoprotein polypeptide C (SNRPC), transcript variant 1, mRNA [NM_003093]
MZT2B	6.1496	3.34831	4.51727	7.12684	Homo sapiens mitotic spindle organizing protein 2B (MZT2B), mRNA [NM_025029]
FGF16	6.07739	6.2055	3.86927	8.89289	Homo sapiens fibroblast growth factor 16 (FGF16), mRNA [NM_003868]
RNH1	5.99727	9.63144	4.90691	11.8574	Homo sapiens ribonuclease/angiogenin inhibitor 1 (RNH1), transcript variant 1, mRNA [NM_002939]
ALKBH1	5.97427	11.2908	5.60258	2.82409	Homo sapiens alkB, alkylation repair homolog 1 (E, coli) (ALKBH1), mRNA [NM_006020]
TNFSF9	5.94143	5.95459	6.81895	7.01676	Homo sapiens tumor necrosis factor (ligand) superfamily, member 9 (TNFSF9), mRNA [NM_003811]
	5.82011	3.14411	2.91246	3.86129	Q6NXR8_HUMAN (Q6NXR8) Ribosomal protein S3a, partial (91%) [THC2567891]
RPL18	5.79528	2.44732	1.77527	2.51285	Homo sapiens ribosomal protein L18 (RPL18), mRNA [NM_000979]
TIMMDC1	5.75284	10.0411	10.1908	5.59006	Homo sapiens translocase of inner mitochondrial membrane domain containing 1 (TIMMDC1), nuclear gene encoding mitochondrial protein, mRNA [NM_016589]
	5.66691	24.1433	7.0884	18.2731	Homo sapiens placenta immunoregulatory factor PLIF mRNA, complete cds, [AY033611]
GAS1	5.63339	6.72463	4.26588	5.00559	Homo sapiens growth arrest-specific 1 (GAS1), mRNA [NM_002048]
EMG1	5.61412	1.93753	3.65987	5.07454	Homo sapiens EMG1 nucleolar protein homolog (S, cerevisiae) (EMG1), mRNA [NM_006331]
CKS1B	5.60251	1.29335	2.73556	2.03354	Homo sapiens CDC28 protein kinase regulatory subunit 1B (CKS1B), transcript variant 1, mRNA [NM_001826]
MAB21L2	5.60095	5.24892	6.25133	8.99594	Homo sapiens mab-21-like 2 (C, elegans) (MAB21L2), mRNA [NM_006439]
ACBD7	5.56969	4.81356	2.97922	6.99261	Homo sapiens acyl-CoA binding domain containing 7 (ACBD7), mRNA [NM_001039844]
RPL29	5.5439	4.73522	5.69868	9.39059	Homo sapiens ribosomal protein L29 (RPL29), mRNA [NM_000992]
CCT6A	5.49392	6.22246	5.03209	8.28837	Homo sapiens chaperonin containing TCP1, subunit 6A (zeta 1) (CCT6A), transcript variant 1, mRNA [NM_001762]
	5.44708	4.10969	3.52501	6.71691	Homo sapiens ribosomal protein S6 pseudogene, mRNA (cDNA clone IMAGE:6301163), [BC052613]
COX6C	5.36214	3.42814	6.13336	6.96416	Homo sapiens cytochrome c oxidase subunit VIc (COX6C), nuclear gene encoding mitochondrial protein, mRNA [NM_004374]
CXCL14	5.34954	4.6151	4.47091	3.86199	Homo sapiens chemokine (C-X-C motif) ligand 14 (CXCL14), mRNA [NM_004887]
SYNE1	5.23829	2.21679	2.65828	1.52041	Homo sapiens mRNA for KIAA1756 protein, partial cds, [AB051543]
RPL36A	5.18584	2.56864	3.64952	2.8306	Homo sapiens ribosomal protein L36a (RPL36A), transcript variant 1, mRNA [NM_021029]
CCDC167	5.1743	9.95659	5.66163	10.8334	Homo sapiens coiled-coil domain containing 167 (CCDC167), mRNA [NM_138493]
PRSS21	5.13446	4.44727	6.12284	5.23158	Homo sapiens protease, serine, 21 (testisin) (PRSS21), transcript variant 1, mRNA [NM_006799]
RPS23	5.099	2.05445	3.05374	3.99804	Homo sapiens ribosomal protein S23 (RPS23), mRNA [NM_001025]
AP3D1	5.07463	5.55647	1.28361	1.38756	Homo sapiens adaptor-related protein complex 3, delta 1 subunit (AP3D1), transcript variant 2, mRNA [NM_003938]
NPC2	5.02491	3.19265	1.97968	8.44934	Homo sapiens Niemann-Pick disease, type C2 (NPC2), mRNA [NM_006432]
UQCRFS1	5.01803	1.8063	2.13374	3.7447	Homo sapiens ubiquinol-cytochrome c reductase, Rieske iron-sulfur polypeptide 1 (UQCRFS1), nuclear gene encoding mitochondrial protein, mRNA [NM_006003]
LOC100506507	5.01722	5.55721	3.08055	3.3739	PREDICTED: Homo sapiens hypothetical LOC100506507 (LOC100506507), partial miscRNA [XR_108853]
RPL39	5.01253	5.82956	4.1335	3.43263	Homo sapiens ribosomal protein L39 (RPL39), mRNA [NM_001000]
TXNL1	4.98494	4.02438	2.84834	5.81018	Homo sapiens thioredoxin-like 1 (TXNL1), transcript variant 1, mRNA [NM_004786]
LOC100192204	4.94282	5.07667	6.23673	18.7321	Homo sapiens peptidylprolyl isomerase A pseudogene (LOC100192204), non-coding RNA [NR_036506]
RPL13AP3	4.93857	1.89407	2.17362	1.96149	Homo sapiens ribosomal protein L13a pseudogene 3 (RPL13AP3), non-coding RNA [NR_004844]
CXorf18	4.91442	4.23933	4.70162	8.35268	Homo sapiens chromosome X open reading frame 18 (CXorf18), non-coding RNA [NR_037183]
RPL41	4.90683	3.89555	4.03723	4.45202	Homo sapiens ribosomal protein L41 (RPL41), transcript variant 2, mRNA [NM_001035267]
MED10	4.86776	7.9856	2.8696	1.59713	Homo sapiens mediator complex subunit 10 (MED10), mRNA [NM_032286]
RPL32	4.85654	4.79037	5.41775	7.03303	Homo sapiens ribosomal protein L32 (RPL32), transcript variant 3, mRNA [NM_001007074]
FAM27L	4.85127	4.95711	8.35513	6.32514	Homo sapiens family with sequence similarity 27-like (FAM27L), non-coding RNA [NR_028336]
ZNFX1-AS1	4.8377	2.47728	2.83337	3.47311	Homo sapiens ZNFX1 antisense RNA 1 (non-protein coding) (ZNFX1-AS1), transcript variant 2, non-coding RNA [NR_003605]
MZT2B	4.8343	6.01465	7.82138	9.85208	Homo sapiens mitotic spindle organizing protein 2B (MZT2B), mRNA [NM_025029]
NDUFB8	4.75638	4.19156	3.68868	3.89923	Homo sapiens NADH dehydrogenase (ubiquinone) 1 beta subcomplex, 8, 19kDa (NDUFB8), nuclear gene encoding mitochondrial protein, mRNA [NM_005004]
SEC62	4.70244	7.16039	3.17474	8.02263	Homo sapiens SEC62 homolog (S, cerevisiae) (SEC62), mRNA [NM_003262]
FCN3	4.67671	2.6379	3.36783	3.48472	Homo sapiens ficolin (collagen/fibrinogen domain containing) 3 (Hakata antigen) (FCN3), transcript variant 1, mRNA [NM_003665]
UQCR11	4.66848	2.20676	2.79545	4.20078	Homo sapiens ubiquinol-cytochrome c reductase, complex III subunit XI (UQCR11), nuclear gene encoding mitochondrial protein, mRNA [NM_006830]
HMGB1	4.66259	2.26503	1.4397	1.19513	Homo sapiens high mobility group box 1 (HMGB1), mRNA [NM_002128]
ITGB1	4.56047	3.68536	3.22828	5.10567	Homo sapiens integrin, beta 1 (fibronectin receptor, beta polypeptide, antigen CD29 includes MDF2, MSK12) (ITGB1), transcript variant 1A, mRNA [NM_002211]
MMP1	4.54337	2.81531	3.53704	4.78694	Homo sapiens matrix metallopeptidase 1 (interstitial collagenase) (MMP1), transcript variant 1, mRNA [NM_002421]
CYR61	4.53494	3.38028	2.71904	5.19526	Homo sapiens cysteine-rich, angiogenic inducer, 61 (CYR61), mRNA [NM_001554]
TRIB3	4.52935	3.98725	6.02037	6.191	Homo sapiens tribbles homolog 3 (Drosophila) (TRIB3), mRNA [NM_021158]
PM20D1	4.51312	6.43361	3.48329	1.2997	Homo sapiens peptidase M20 domain containing 1 (PM20D1), mRNA [NM_152491]
C10orf11	4.50924	7.77827	6.27592	-1.08264	chromosome 10 open reading frame 11 [Source:HGNC Symbol
LGALS9	4.49235	4.74779	5.39257	5.2277	Homo sapiens lectin, galactoside-binding, soluble, 9 (LGALS9), transcript variant 1, mRNA [NM_009587]
DTNBP1	4.45321	8.13487	2.44336	2.10541	Homo sapiens dystrobrevin binding protein 1 (DTNBP1), transcript variant 1, mRNA [NM_032122]
RPS28	4.40082	3.57128	9.13457	5.34971	Homo sapiens ribosomal protein S28 (RPS28), mRNA [NM_001031]
DRD3	4.36873	7.36001	13.9954	2.66858	Homo sapiens dopamine receptor D3 (DRD3), transcript variant e, mRNA [NM_033663]
SIVA1	4.3571	2.57254	1.40653	1.75997	Homo sapiens SIVA1, apoptosis-inducing factor (SIVA1), transcript variant 1, mRNA [NM_006427]
PSMB1	4.33112	4.34579	2.66831	3.98456	Homo sapiens proteasome (prosome, macropain) subunit, beta type, 1 (PSMB1), mRNA [NM_002793]
TNFRSF12A	4.30152	2.3629	1.17747	3.85993	Homo sapiens tumor necrosis factor receptor superfamily, member 12A (TNFRSF12A), mRNA [NM_016639]
FHL2	4.2906	2.41675	3.09669	3.80581	Homo sapiens four and a half LIM domains 2 (FHL2), transcript variant 5, mRNA [NM_001039492]
AHNAK	4.28553	2.79548	2.91381	5.02842	Homo sapiens AHNAK nucleoprotein (AHNAK), transcript variant 1, mRNA [NM_001620]
GPX1	4.23692	2.38726	6.97404	6.09103	Homo sapiens glutathione peroxidase 1 (GPX1), transcript variant 2, mRNA [NM_201397]
HMGN1	4.16489	6.49681	5.58652	6.08597	Homo sapiens high mobility group nucleosome binding domain 1 (HMGN1), mRNA [NM_004965]
PSMC1	4.11615	3.85245	2.68451	2.43586	Homo sapiens proteasome (prosome, macropain) 26S subunit, ATPase, 1 (PSMC1), mRNA [NM_002802]
RPS10	4.09999	3.22265	6.08533	4.79117	Homo sapiens ribosomal protein S10 (RPS10), transcript variant 2, mRNA [NM_001014]
LOC100134713	4.01567	5.00027	3.13582	5.89499	Homo sapiens hypothetical LOC100134713 (LOC100134713), non-coding RNA [NR_024454]
PNCK	3.95462	6.70744	6.15637	2.8629	Homo sapiens pregnancy up-regulated non-ubiquitously expressed CaM kinase (PNCK), transcript variant 1, mRNA [NM_001039582]
CDC42SE2	3.94465	2.6856	4.92437	2.46684	Homo sapiens CDC42 small effector 2 (CDC42SE2), transcript variant 1, mRNA [NM_020240]
LOC100506758	3.92725	3.9031	4.37532	5.10138	PREDICTED: Homo sapiens hypothetical LOC100506758 (LOC100506758), partial miscRNA [XR_110007]
SYNPO	3.92027	2.73959	3.18859	3.44235	Homo sapiens synaptopodin (SYNPO), transcript variant 3, mRNA [NM_001166208]
DSTN	3.9104	2.94408	3.56065	3.79361	Homo sapiens destrin (actin depolymerizing factor) (DSTN), transcript variant 2, mRNA [NM_001011546]
C19orf12	3.90876	2.74855	3.28779	3.03066	Homo sapiens chromosome 19 open reading frame 12 (C19orf12), transcript variant 2, mRNA [NM_031448]
NDUFAF3	3.8996	5.23344	4.75744	6.8143	Homo sapiens NADH dehydrogenase (ubiquinone) 1 alpha subcomplex, assembly factor 3 (NDUFAF3), nuclear gene encoding mitochondrial protein, transcript variant 1, mRNA [NM_199069]
CYTB	3.86664	5.22742	1.81592	3.15578	mitochondrially encoded cytochrome b [Source:HGNC Symbol
RPS2P32	3.86641	3.25987	4.13365	4.05282	Homo sapiens ribosomal protein S2 pseudogene 32 (RPS2P32), non-coding RNA [NR_026676]
SPDYE3	3.84899	6.8882	6.60128	11.4129	Homo sapiens speedy homolog E3 (Xenopus laevis) (SPDYE3), mRNA [NM_001004351]
CD63	3.8188	1.68431	2.19547	2.5666	Homo sapiens CD63 molecule (CD63), transcript variant 1, mRNA [NM_001780]
NBEAL1	3.79464	1.88952	2.60645	2.73809	neurobeachin-like 1 [Source:HGNC Symbol
MRPL43	3.78145	2.19809	5.08078	3.34278	Homo sapiens mitochondrial ribosomal protein L43 (MRPL43), nuclear gene encoding mitochondrial protein, transcript variant 1, mRNA [NM_032112]
PYY	3.77634	4.58868	5.88297	7.13094	Homo sapiens peptide YY (PYY), mRNA [NM_004160]
TRIB1	3.77585	3.18676	2.02331	2.84579	Homo sapiens tribbles homolog 1 (Drosophila) (TRIB1), mRNA [NM_025195]
C20orf24	3.72314	2.80203	3.87562	3.30766	Homo sapiens chromosome 20 open reading frame 24 (C20orf24), transcript variant 1, mRNA [NM_018840]
HOMER3	3.71027	2.96932	1.80173	3.09673	Homo sapiens homer homolog 3 (Drosophila) (HOMER3), transcript variant 2, mRNA [NM_004838]
HMGN1	3.67157	2.44452	3.97178	6.52367	Homo sapiens cDNA FLJ31471 fis, clone NT2NE2001435, [AK056033]
RABL3	3.63128	3.07232	3.70294	1.59421	Homo sapiens RAB, member of RAS oncogene family-like 3 (RABL3), mRNA [NM_173825]
	3.6264	3.33917	4.13828	5.65648	major histocompatibility complex, class I, C [Source:HGNC Symbol
MGST3	3.60871	1.74948	2.1402	3.74046	Homo sapiens microsomal glutathione S-transferase 3 (MGST3), mRNA [NM_004528]
VPS52	3.59547	3.87577	4.3026	2.94881	Homo sapiens vacuolar protein sorting 52 homolog (S, cerevisiae) (VPS52), mRNA [NM_022553]
SPP1	3.59253	4.54381	1.65706	2.58245	Homo sapiens secreted phosphoprotein 1 (SPP1), transcript variant 1, mRNA [NM_001040058]
RPS10	3.58792	7.59156	2.82799	7.21383	Homo sapiens ribosomal protein S10 (RPS10), transcript variant 2, mRNA [NM_001014]
C7orf47	3.54183	2.43014	1.44955	3.92905	Homo sapiens chromosome 7 open reading frame 47 (C7orf47), mRNA [NM_145030]
KLHL17	3.51212	3.22078	2.02211	2.20405	Homo sapiens kelch-like 17 (Drosophila) (KLHL17), mRNA [NM_198317]
KLC3	3.5078	3.13888	2.96381	4.59507	kinesin light chain 3 [Source:HGNC Symbol
HMGN1P37	3.49301	4.18711	3.10077	4.24879	full-length cDNA clone CS0DI023YC17 of Placenta Cot 25-normalized of Homo sapiens (human), [CR603215]
SOHLH1	3.46193	5.24274	5.04821	1.16569	Homo sapiens spermatogenesis and oogenesis specific basic helix-loop-helix 1 (SOHLH1), transcript variant 2, mRNA [NM_001012415]
CKLF	3.44167	2.28752	1.33757	2.87302	Homo sapiens chemokine-like factor (CKLF), transcript variant 5, mRNA [NM_001040138]
ACTL8	3.41357	-1.17339	1.00449	-1.39123	Homo sapiens actin-like 8 (ACTL8), mRNA [NM_030812]
CYP3A7	3.31927	4.03012	4.97434	3.25767	Homo sapiens cytochrome P450, family 3, subfamily A, polypeptide 7 (CYP3A7), mRNA [NM_000765]
KRTAP8-1	3.3043	1.90346	2.81322	2.99437	Homo sapiens keratin associated protein 8-1 (KRTAP8-1), mRNA [NM_175857]
RNF8	3.25043	1.29859	1.53214	-1.07209	Homo sapiens ring finger protein 8 (RNF8), transcript variant 1, mRNA [NM_003958]
S100A13	3.19156	5.86533	5.48527	7.14514	Homo sapiens S100 calcium binding protein A13 (S100A13), transcript variant 1, mRNA [NM_001024210]
ADAMTS15	3.18713	9.82987	5.81468	7.7042	Homo sapiens ADAM metallopeptidase with thrombospondin type 1 motif, 15 (ADAMTS15), mRNA [NM_139055]
RBM8A	3.17119	2.66744	6.18807	7.06426	Homo sapiens RNA binding motif protein 8A (RBM8A), mRNA [NM_005105]
SHE	3.14205	4.95157	1.8294	2.38424	Src homology 2 domain containing E [Source:HGNC Symbol
CD63	3.13325	1.90315	1.95925	1.21701	Homo sapiens CD63 molecule (CD63), transcript variant 2, mRNA [NM_001040034]
GTF3A	3.13319	4.32582	1.56162	3.78147	Homo sapiens general transcription factor IIIA (GTF3A), mRNA [NM_002097]
FAM113B	3.11939	1.56323	1.85971	-1.08799	Homo sapiens family with sequence similarity 113, member B (FAM113B), mRNA [NM_138371]
PLCXD1	3.08833	2.43874	2.5162	2.40207	phosphatidylinositol-specific phospholipase C, X domain containing 1 [Source:HGNC Symbol
TNR	3.03987	1.77644	1.58572	1.02987	Homo sapiens tenascin R (restrictin, janusin) (TNR), mRNA [NM_003285]
S1PR4	3.02862	2.76314	2.93553	1.24745	Homo sapiens sphingosine-1-phosphate receptor 4 (S1PR4), mRNA [NM_003775]
CDK4	2.98405	6.95914	2.42643	3.02347	Homo sapiens cyclin-dependent kinase 4 (CDK4), mRNA [NM_000075]
C13orf30	2.97199	-1.09029	1.10907	-1.23085	Homo sapiens chromosome 13 open reading frame 30 (C13orf30), mRNA [NM_182508]
PPIAL4A	2.96662	2.01747	2.18262	3.20871	Homo sapiens peptidylprolyl isomerase A (cyclophilin A)-like 4A (PPIAL4A), mRNA [NM_178230]
CKS1B	2.93683	1.8805	3.30142	4.73122	Homo sapiens CDC28 protein kinase regulatory subunit 1B (CKS1B), transcript variant 1, mRNA [NM_001826]
SYNGR3	2.90863	2.00199	3.45861	2.47837	Homo sapiens synaptogyrin 3 (SYNGR3), mRNA [NM_004209]
MEF2BNB	2.90373	2.98917	2.75544	3.50584	Homo sapiens MEF2B neighbor (MEF2BNB), transcript variant 2, mRNA [NM_001145783]
HMGN1P38	2.89268	2.62191	4.34255	7.5607	full-length cDNA clone CS0DI054YB24 of Placenta Cot 25-normalized of Homo sapiens (human), [CR623139]
TMPRSS9	2.86101	5.68539	3.3307	2.80844	Homo sapiens cDNA FLJ16193 fis, clone BRTHA2018011, weakly similar to EPITHIN (EC 3,4,21,-), [AK131261]
	2.85627	6.29233	1.61897	3.95492	full-length cDNA clone CS0DI061YF16 of Placenta Cot 25-normalized of Homo sapiens (human), [CR594843]
L3MBTL2	2.85161	1.58619	2.44283	1.60287	Homo sapiens l(3)mbt-like 2 (Drosophila) (L3MBTL2), mRNA [NM_031488]
	2.82722	1.9942	2.10695	6.88797	Homo sapiens cDNA clone IMAGE:3457540, [BC022928]
EIF3M	2.80455	3.74601	3.04089	3.59274	Homo sapiens eukaryotic translation initiation factor 3, subunit M (EIF3M), mRNA [NM_006360]
	2.77755	5.35869	1.41922	5.13377	Homo sapiens cDNA clone IMAGE:5242392, partial cds, [BC063426]
SCFD1	2.76245	1.13999	1.04505	-1.21576	Homo sapiens sec1 family domain containing 1 (SCFD1), transcript variant 1, mRNA [NM_016106]
HIST1H4C	2.76133	1.97349	2.65484	1.73798	Homo sapiens histone cluster 1, H4c (HIST1H4C), mRNA [NM_003542]
CAST	2.71175	3.89876	2.11325	2.87272	Homo sapiens calpastatin (CAST), transcript variant 6, mRNA [NM_001042440]
NPR1	2.70232	2.2183	1.62683	2.18921	Homo sapiens natriuretic peptide receptor A/guanylate cyclase A (atrionatriuretic peptide receptor A) (NPR1), mRNA [NM_000906]
	2.6897	2.21884	2.89417	3.35247	XM_760139 citrate synthase {Theileria parva strain Muguga} (exp=-1
OGFOD2	2.68968	1.02104	1.33291	-1.44456	Homo sapiens 2-oxoglutarate and iron-dependent oxygenase domain containing 2 (OGFOD2), mRNA [NM_024623]
RGS10	2.61125	3.61697	1.35318	2.23831	Homo sapiens regulator of G-protein signaling 10 (RGS10), transcript variant 1, mRNA [NM_001005339]
PATE1	2.61105	-1.45889	1.46494	-2.14709	Homo sapiens prostate and testis expressed 1 (PATE1), mRNA [NM_138294]
TUBA4A	2.5855	2.00948	2.42101	3.36396	Homo sapiens tubulin, alpha 4a (TUBA4A), mRNA [NM_006000]
MIF	2.55776	1.70613	1.9743	2.40378	Homo sapiens macrophage migration inhibitory factor (glycosylation-inhibiting factor) (MIF), mRNA [NM_002415]
PGM2	2.54441	1.21545	2.95401	1.82171	Homo sapiens phosphoglucomutase 2 (PGM2), mRNA [NM_018290]
KIR2DL5A	2.52604	3.42489	3.39328	-1.12274	Homo sapiens killer cell immunoglobulin-like receptor, two domains, long cytoplasmic tail, 5A (KIR2DL5A), mRNA [NM_020535]
DPM3	2.52368	2.36337	3.73953	3.5375	Homo sapiens dolichyl-phosphate mannosyltransferase polypeptide 3 (DPM3), transcript variant 1, mRNA [NM_018973]
PALM2-AKAP2	2.50777	1.53576	2.20645	1.39398	Homo sapiens PALM2-AKAP2 readthrough (PALM2-AKAP2), transcript variant 2, mRNA [NM_147150]
	2.46558	3.46093	2.58664	5.14874	BC012612 cathepsin L, preproprotein {Homo sapiens} (exp=-1
GLTSCR2	2.42381	3.0261	3.62888	6.41486	Homo sapiens glioma tumor suppressor candidate region gene 2 (GLTSCR2), mRNA [NM_015710]
FAM127A	2.3903	2.9859	5.54095	5.45077	Homo sapiens family with sequence similarity 127, member A (FAM127A), mRNA [NM_001078171]
BANP	2.37969	1.62543	2.71692	2.35957	Homo sapiens BTG3 associated nuclear protein (BANP), transcript variant 2, mRNA [NM_079837]
IL6	2.33789	1.90309	1.78721	2.38007	Homo sapiens interleukin 6 (interferon, beta 2) (IL6), mRNA [NM_000600]
LOC100506946	2.32224	2.129	2.68954	2.74876	PREDICTED: Homo sapiens peptidyl-prolyl cis-trans isomerase A-like (LOC100506946), mRNA [XM_003118868]
NUP214	2.32155	2.78751	3.1352	3.225	Homo sapiens nucleoporin 214kDa (NUP214), mRNA [NM_005085]
ALDOC	2.27243	4.95923	2.17968	4.18198	Homo sapiens aldolase C, fructose-bisphosphate (ALDOC), mRNA [NM_005165]
GLTSCR1	2.26653	1.3377	2.17994	1.2654	Homo sapiens glioma tumor suppressor candidate region protein 1 (GLTSCR1) mRNA, complete cds, [AF182077]
DNAJA3	2.22315	1.28072	1.63488	2.94043	Homo sapiens DnaJ (Hsp40) homolog, subfamily A, member 3 (DNAJA3), transcript variant 1, mRNA [NM_005147]
ARHGEF15	2.20891	1.48924	2.00923	1.32657	Homo sapiens Rho guanine nucleotide exchange factor (GEF) 15 (ARHGEF15), transcript variant 1, mRNA [NM_173728]
MAP7D3	2.20611	2.01119	5.26095	2.82537	Homo sapiens MAP7 domain containing 3 (MAP7D3), transcript variant 1, mRNA [NM_024597]
CELF3	2.20605	-1.45336	-1.45054	-1.28377	Homo sapiens CUGBP, Elav-like family member 3 (CELF3), transcript variant 1, mRNA [NM_007185]
PLA2G2D	2.19496	2.346	3.53046	1.78978	Homo sapiens phospholipase A2, group IID (PLA2G2D), mRNA [NM_012400]
	2.19469	1.40958	1.7161	1.62868	full-length cDNA clone CS0DK012YM11 of HeLa cells Cot 25-normalized of Homo sapiens (human), [CR619482]
	2.19273	1.71591	2.04232	1.45685	Homo sapiens cDNA FLJ35556 fis, clone SPLEN2004844, [AK092875]
PSMC1	2.19026	2.87585	4.08697	5.5633	Homo sapiens proteasome (prosome, macropain) 26S subunit, ATPase, 1 (PSMC1), mRNA [NM_002802]
UBOX5	2.19016	1.9004	2.17867	3.25553	Homo sapiens U-box domain containing 5 (UBOX5), transcript variant 1, mRNA [NM_014948]
	2.18897	-1.25107	-1.06586	-1.22768	Homo sapiens cDNA clone IMAGE:4301562, partial cds, [BC007917]
ALPK1	2.17616	1.60116	1.78447	1.43439	alpha-kinase 1 [Source:HGNC Symbol
HPGD	2.1657	2.18183	4.30183	3.46582	Homo sapiens hydroxyprostaglandin dehydrogenase 15-(NAD) (HPGD), transcript variant 1, mRNA [NM_000860]
	2.13171	1.52066	1.42845	1.36483	Homo sapiens cDNA FLJ32953 fis, clone TESTI2008099, [AK057515]
TMBIM1	2.1305	1.02972	-1.13237	1.04325	Homo sapiens transmembrane BAX inhibitor motif containing 1 (TMBIM1), mRNA [NM_022152]
S100A10	2.114	2.30431	1.96169	2.26072	Homo sapiens S100 calcium binding protein A10 (S100A10), mRNA [NM_002966]
TACR1	2.09281	2.47587	2.63271	2.82302	Homo sapiens tachykinin receptor 1 (TACR1), transcript variant short, mRNA [NM_015727]
HSD11B1	2.08226	6.54863	1.44287	1.12868	Homo sapiens hydroxysteroid (11-beta) dehydrogenase 1 (HSD11B1), transcript variant 2, mRNA [NM_181755]
NACC1	2.06665	1.38761	2.22891	1.39902	Homo sapiens nucleus accumbens associated 1, BEN and BTB (POZ) domain containing (NACC1), mRNA [NM_052876]
MET	2.0539	-1.11635	3.07629	-1.59196	Homo sapiens met proto-oncogene (hepatocyte growth factor receptor) (MET), transcript variant 2, mRNA [NM_000245]
MT1G	2.03126	1.69345	2.60636	2.67165	Homo sapiens metallothionein 1G (MT1G), mRNA [NM_005950]
EPM2AIP1	2.03011	-1.96971	-1.33335	-1.32716	Homo sapiens EPM2A (laforin) interacting protein 1 (EPM2AIP1), mRNA [NM_014805]
CDC42	1.9445	1.48801	2.3351	4.12961	Homo sapiens cell division cycle 42 (GTP binding protein, 25kDa) (CDC42), transcript variant 3, mRNA [NM_001039802]
CRELD2	1.91712	2.30687	2.0206	2.81348	Homo sapiens cysteine-rich with EGF-like domains 2 (CRELD2), transcript variant 2, mRNA [NM_024324]
RPL14	1.91491	2.25015	1.76888	3.19991	Homo sapiens ribosomal protein L14 (RPL14), transcript variant 1, mRNA [NM_001034996]
SLC28A2	1.90465	-1.21578	1.24869	-2.25752	Homo sapiens solute carrier family 28 (sodium-coupled nucleoside transporter), member 2 (SLC28A2), mRNA [NM_004212]
ELF4	1.8876	1.6878	1.53311	3.88095	Homo sapiens E74-like factor 4 (ets domain transcription factor) (ELF4), transcript variant 1, mRNA [NM_001421]
	1.8872	1.83895	2.02328	1.43395	Homo sapiens apoptosis related protein APR-4 mRNA, partial cds, [AF144054]
DNAH3	1.87818	2.29742	2.53132	2.42094	Homo sapiens dynein, axonemal, heavy chain 3 (DNAH3), mRNA [NM_017539]
CCT6A	1.87505	3.73559	1.72527	3.64809	Homo sapiens chaperonin containing TCP1, subunit 6A (zeta 1) (CCT6A), transcript variant 1, mRNA [NM_001762]
	1.8699	-1.95596	-1.86187	-2.14551	Homo sapiens cDNA clone IMAGE:4177218, [BC020341]
	1.86559	-5.29862	-1.75088	-1.47455	Synthetic construct Homo sapiens gateway clone IMAGE:100019880 3' read EIF3EIP mRNA, [CU688617]
MT1B	1.82994	2.28752	2.20192	2.77322	Homo sapiens metallothionein 1B (MT1B), mRNA [NM_005947]
GSTP1	1.78668	1.6181	2.13752	2.10155	Homo sapiens glutathione S-transferase pi 1 (GSTP1), mRNA [NM_000852]
SSRP1	1.76797	1.42289	1.20904	2.328	Homo sapiens structure specific recognition protein 1 (SSRP1), mRNA [NM_003146]
TAS2R40	1.74635	2.59955	2.46506	2.56781	Homo sapiens taste receptor, type 2, member 40 (TAS2R40), mRNA [NM_176882]
RBP1	1.73531	3.28287	-1.26531	2.78129	Homo sapiens retinol binding protein 1, cellular (RBP1), transcript variant 1, mRNA [NM_002899]
	1.71165	-2.01231	-1.12426	-6.19348	Homo sapiens cDNA FLJ12381 fis, clone MAMMA1002566, [AK022443]
BIRC5	1.71009	2.17563	1.54146	2.43568	Homo sapiens baculoviral IAP repeat containing 5 (BIRC5), transcript variant 3, mRNA [NM_001012271]
CSTA	1.69945	1.26529	-1.0245	2.50786	Homo sapiens cystatin A (stefin A) (CSTA), mRNA [NM_005213]
PFKP	1.61998	1.85189	1.55267	2.14191	Homo sapiens phosphofructokinase, platelet (PFKP), transcript variant 1, mRNA [NM_002627]
SPRR2C	1.60202	1.5368	2.13047	1.45792	Homo sapiens small proline-rich protein 2C (pseudogene) (SPRR2C), non-coding RNA [NR_003062]
KIAA1199	1.59078	-1.25266	2.58776	1.38589	Homo sapiens KIAA1199 (KIAA1199), mRNA [NM_018689]
C12orf50	1.44643	3.76178	2.09346	1.78729	Homo sapiens chromosome 12 open reading frame 50 (C12orf50), mRNA [NM_152589]
LOC100507588	1.35129	1.85241	2.07072	2.36086	Homo sapiens hypothetical protein LOC645781 (LOC645781), mRNA [NM_001195259]
RWDD4	1.30516	-2.20575	1.18287	-1.23868	Homo sapiens RWD domain containing 4 (RWDD4), mRNA [NM_152682]
HSPB1	1.30252	1.75697	2.1781	2.02937	Homo sapiens heat shock 27kDa protein 1 (HSPB1), mRNA [NM_001540]
GPR68	1.2965	1.50193	1.40723	3.16491	Homo sapiens G protein-coupled receptor 68 (GPR68), transcript variant 2, mRNA [NM_003485]
APCS	1.24819	-1.16089	1.11468	-2.88355	Homo sapiens amyloid P component, serum (APCS), mRNA [NM_001639]
CCDC50	1.2273	5.38968	2.56394	2.15449	Homo sapiens coiled-coil domain containing 50 (CCDC50), transcript variant 2, mRNA [NM_178335]
HIST1H2BD	1.21347	-2.76413	-1.35312	-2.41184	AGENCOURT_8209273 NIH_MGC_112 Homo sapiens cDNA clone IMAGE:6265521 5', mRNA sequence [BQ683489]
ST6GALNAC6	1.12217	-2.32945	1.35341	1.20721	Homo sapiens ST6 (alpha-N-acetyl-neuraminyl-2,3-beta-galactosyl-1,3)-N-acetylgalactosaminide alpha-2,6-sialyltransferase 6 (ST6GALNAC6), mRNA [NM_013443]
MPZ	1.10661	-4.33608	-1.39201	-4.38706	Homo sapiens myelin protein zero (MPZ), mRNA [NM_000530]
	1.09648	-2.67848	-1.13601	-1.69638	DB352368 UTERU3 Homo sapiens cDNA clone UTERU3005422 3', mRNA sequence [DB352368]
	1.09525	-2.72583	-1.37006	-2.43243	Synthetic construct Homo sapiens gateway clone IMAGE:100023058 3' read HIST2H2BE mRNA, [CU686711]
MYO6	1.06499	-1.302	-1.16529	-2.08395	Homo sapiens myosin VI (MYO6), mRNA [NM_004999]
C17orf59	1.04828	-2.05053	-1.23305	-1.37539	Homo sapiens chromosome 17 open reading frame 59 (C17orf59), mRNA [NM_017622]
PTP4A2	1.03955	-2.5647	-1.18378	-2.69509	Homo sapiens protein tyrosine phosphatase type IVA, member 2 (PTP4A2), transcript variant 4, mRNA [NM_001195101]
WNT3	1.02393	-1.45392	1.03992	2.86476	Homo sapiens wingless-type MMTV integration site family, member 3 (WNT3), mRNA [NM_030753]
EN2	-1.039	-2.15221	-1.46273	-1.44595	Homo sapiens engrailed homeobox 2 (EN2), mRNA [NM_001427]
	-1.06658	-2.10378	-1.05511	-1.84633	qk17f03,x1 NCI_CGAP_Kid3 Homo sapiens cDNA clone IMAGE:1869245 3', mRNA sequence [AI241366]
PPP4R2	-1.08468	2.99822	-1.1074	1.03028	Homo sapiens protein phosphatase 4, regulatory subunit 2 (PPP4R2), mRNA [NM_174907]
	-1.08572	-1.74237	-2.33474	-1.14729	K-EST0188727 L14ChoiCK0 Homo sapiens cDNA clone L14ChoiCK0-21-D11 5', mRNA sequence [CB136271]
CCDC88B	-1.10122	-1.06898	1.23478	-3.8354	coiled-coil domain containing 88B [Source:HGNC Symbol
ESAM	-1.11308	-11061461	2.40775	-1.21971	Homo sapiens endothelial cell adhesion molecule (ESAM), mRNA [NM_138961]
TTC15	-1.11638	1.04933	2.2364	-1.58577	Homo sapiens tetratricopeptide repeat domain 15 (TTC15), mRNA [NM_016030]
	-1.13438	-2.31247	-1.32607	-1.61868	XM_362611 predicted protein {Magnaporthe grisea 70-15} (exp=0
	-1.156	-5.2169	-1.77372	-1.13427	DB363893 NT2RP2 Homo sapiens cDNA clone NT2RP2000577 3', mRNA sequence [DB363893]
SLC26A10	-1.16022	-1.28662	-1.23722	-2.67625	Homo sapiens solute carrier family 26, member 10 (SLC26A10), mRNA [NM_133489]
OBSCN	-1.201	1.18057	2.05433	1.05214	Homo sapiens obscurin, cytoskeletal calmodulin and titin-interacting RhoGEF (OBSCN), transcript variant 1, mRNA [NM_052843]
SLC22A14	-1.29183	-1.01285	-2.00593	-1.49063	Homo sapiens solute carrier family 22, member 14 (SLC22A14), mRNA [NM_004803]
PLK1	-1.37954	-1.09982	1.64696	2.17429	Homo sapiens polo-like kinase 1 (PLK1), mRNA [NM_005030]
RHCG	-1.51631	-1.00049	2.11424	1.14779	Homo sapiens Rh family, C glycoprotein (RHCG), mRNA [NM_016321]
	-1.55746	1.10047	-2.30454	1.18982	Homo sapiens mucin (MUC3) mRNA, partial cds, [AF007193]
	-2.15548	-1.28821	-4.08554	1.48857	ALU8_HUMAN (P39195) Alu subfamily SX sequence contamination warning entry, partial (10%) [THC2588507]
C16orf53	-2.1803	-1.49508	-1.49429	-1.17681	Homo sapiens chromosome 16 open reading frame 53 (C16orf53), mRNA [NM_024516]
NCOA6	-2.35442	-1.08525	1.46641	1.84097	Homo sapiens nuclear receptor coactivator 6 (NCOA6), transcript variant 1, mRNA [NM_014071]
EFCAB3	-2.47132	-1.49725	1.39494	1.44671	Homo sapiens EF-hand calcium binding domain 3 (EFCAB3), transcript variant 2, mRNA [NM_173503]
TSSC4	-2.48893	-3.38311	-4.62911	-4.57111	Homo sapiens tumor suppressing subtransferable candidate 4 (TSSC4), mRNA [NM_005706]
PAX4	-2.57897	-2.213	-1.97278	-2.15776	Homo sapiens paired-box transcription factor (PAX4) mRNA, complete cds, [AF043978]
CDH10	-2.58232	-1.17207	1.41002	-1.20791	Homo sapiens cadherin 10, type 2 (T2-cadherin) (CDH10), mRNA [NM_006727]
GNAZ	-2.79288	-2.23301	-2.17488	-2.27351	Homo sapiens guanine nucleotide binding protein (G protein), alpha z polypeptide (GNAZ), mRNA [NM_002073]
	-2.81356	-2.40145	-1.87545	-1.91622	Homo sapiens mRNA
PLEKHA6	-3.45971	-3.30553	-2.02531	-1.84138	Homo sapiens pleckstrin homology domain containing, family A member 6 (PLEKHA6), mRNA [NM_014935]
MTCP1NB	-4.23743	-4.68816	-4.75223	-5.9905	Homo sapiens mature T-cell proliferation 1 neighbor (MTCP1NB), nuclear gene encoding mitochondrial protein, mRNA [NM_001018024]
